# Supplementary material for: Shift from slow- to fast-water habitats accelerates lineage and phenotype evolution in a clade of Neotropical suckermouth catfishes (Loricariidae: Hypoptopomatinae)
Source: PLoS One. 2017 Jun 7;12(6):e0178240. doi: 10.1371/journal.pone.0178240 (PMC5462362; doi:10.1371/journal.pone.0178240)
Supplement: S4 Table — (XLSX) [file pone.0178240.s006.xlsx]

## Sheet: Plan1
Armbruster 2003		1–7	7–10	8–9	5–7	4–5	1–4	2–3	5–6	7–12	1–24	21–22	22–23	25–26	27–28
		Head L. (HL)	Head-dorsal L.	Cleithral W.	Head-eye L.	Orbit Dia.	Snout L.	Internares W.	Interorbital W.	Head Dp.	Mouth L.	Mouth W.	Barbel L.	Dentary tooth cup L.	Premaxillary tooth cup L.
Hisonotus aff. armatus		13.5333	5.9	9.46667	6.43333	2	7.03333	1.83333	5.93333	7.2	5.23333	5.2	0.666667	1.46667	1.56667
Hisonotus notatus		11.525	4.725	7.675	5.2	1.675	5.8	1.35	4.55	5.55	4.15	3.875	0.6	1	1.175
Hisonotus cf. taimensis		12.4667	5.13333	7.96667	5.8	2	6	1.1	5.03333	5.76667	4.53333	4.56667	1.1	1.43333	1.5
Hisonotus leucofrenatus		13.625	5.175	8.85	6.25	2.025	6.7	1.725	5.6	6.6	4.9	4.85	0.85	1.45	1.65
Hisonotus leucophrys		12.7	4.7	8.45	6	1.75	6.15	1.6	4.975	6.35	4.95	4.75	0.475	1.325	1.25
Hisonotus laevior		14.1	4.15	9.1	7.1	1.9	6.35	1.6	5.55	6.4	5.35	5.05	0.75	1.4	1.55
Hisonotus cf. charrua		10.9	3.6	7.3	5.1	1.5	5.2	1.5	4.4	5.4	4.4	4.1	0.5	1.3	1.4
Hisonotus notopagos		13	5.8	9.25	6.4	2.05	6.9	1.65	6	7.15	6.15	5.5	1.05	1.5	1.65
Eurycheilichthys sp. 1		12.2333	5.23333	8.86667	5.3	1.46667	6.66667	1.5	4.46667	6.36667	6.33333	6.23333	0.633333	1.56667	1.7
Epactionotus bilineatus		11.25	5.05	8.15	4.9	1.45	6.05	1.55	4.7	5.4	5.45	5.4	0.45	1.75	1.7
Epactionotus itaimbezinho		13.45	6.3	10.15	6.1	1.55	7.3	1.4	5.2	6.9	6.6	6.6	0.95	1.75	2
Epactionotus gracilis		13.7	5.8	9.7	5.8	1.5	7.5	1.6	5.1	6.8	7.6	6.7	1	1.8	2
Hisonotus nigricauda		11.65	3.75	8.4	5.75	1.95	5.55	1.4	5.05	5.8	3.65	3.95	1	1.2	1.3
Otothyropsis marapoama		12.025	4.05	8.35	5.65	1.825	6.2	1.1	5.15	5.85	4.6	4.725	0.575	1.25	1.3
Hisonotus ringueleti		12.6	4.5	9	6	1.7	6.2	1.7	5.2	6.5	5.3	4.9	1.4	1.6	1.5
Hisonotus carreiro		10.0633	3.18333	6.77	4.75333	1.69667	4.71	1.26667	3.95333	4.79	3.41667	3.38	0.48	1.27667	1.22
Hisonotus prata		11.1567	2.86	7.70667	5.30333	1.57	5.39	1.29667	4.28667	5.89667	4.37333	4.25	0.556667	1.29333	1.40333
Hisonotus megaloplax		12.825	5.45	8.925	6.175	1.8	6.45	1.725	5.65	7.6	5.775	4.9	0.575	1.4	1.425
Hisonotus montanus		11.85	3.825	8.1	5.625	1.875	5.75	1.4	4.8	6.725	4.55	4.275	0.475	1.225	1.275
Hisonotus aky		10.45	3.85	7.1	4.9	1.4	5.05	1.15	4	5.4	4.65	4.05	0.55	1.15	1.1
Hisonotus iota		11.95	4.35	9.2	5.35	1.75	6.15	1.55	4.7	7.15	4.8	4.75	0.6	1.4	1.55
Parotocinclus prata		11.1	4.2	9.8	4.73333	1.76667	6.06667	1.26667	4.53333	5.66667	5.3	6	0.6	1.5	1.6
Parotocinclus robustus		13.1	5.3	12	6.2	2.2	7.1	1.5	5.4	7	7.1	7.2	0.9	2	2
Parotocinclus cf. bahiensis		11.35	4.25	8.7	4.65	1.7	6	0.95	4.4	6.05	4.85	5	0.55	1.55	1.6
New taxon 1		11.9725	6.875	10.1825	5.3375	1.515	6.52	1.1175	5.0675	6.775	6.085	6.4025	0.7225	1.5	1.7
Hisonotus bocaiuva		7.7	2.6	5.95	3.5	1.25	3.65	0.6	2.8	4.05	2.95	3.05	0.15	1.1	0.95
New taxon 2		10.85	6.5	8.95	4.75	1.35	6	0.9	4.5	5.8	4.95	5.1	0.7	1.55	1.95
Parotocinclus sp. 1		13.4	5.55	10.15	6.1	2.25	6.95	1.6	5.9	7.2	5.65	5.3	0.4	1.45	1.6
Hisonotus francirochai		11.1	4.56667	7.8	5.2	1.56667	5.46667	1.3	4.7	5.53333	4.13333	4.16667	0.9	1.13333	1.26667
Hisonotus paulinus		10.5333	3.2	6.93333	5.03333	1.43333	5.16667	1.2	4.23333	4.93333	3.8	3.7	0.666667	1.03333	1.13333
Hisonotus depressicauda		10.8	4.225	7.425	5.1	1.625	5.325	1.55	4.475	5.2	3.925	3.975	0.225	1.15	1.275
Microlepidogaster dimorpha		11.575	6.775	9.075	4.95	1.425	6.575	1.225	4.95	6.25	6.075	5.85	0.275	1.5	1.625
Rhinolekos britskii		9.86667	5.43333	7.7	4.23333	1.36667	5.43333	1.1	3.93333	4.86667	3.9	4.33333	0.566667	1.26667	1.46667
Rhinolekos sp. 1		11.335	5.805	8.38	4.5675	1.5525	6.13	0.9975	3.83	4.7275	5.8325	5.0925	0.5175	1.405	1.55
Rhinolekos garavelloi		9.56667	5.1	7.5	4.23333	1.33333	4.96667	1	3.73333	4.8	4.13333	4.33333	0.7	1.23333	1.16667
Parotocinclus maculicauda		12.075	5.875	10.625	6.025	2.275	7.725	1.9	5.875	7.5	5.35	5.525	0.525	1.675	1.925
Pseudotothyris sp. 1		12.1833	3.06333	8.52333	6.47667	1.7	5.15	1.4	4.71667	6.22	5.03	4.56	0.586667	1.28	1.31667
Pseudotothyris obtusa		11.1275	2.4825	7.88	5.905	1.595	4.6925	1.27	4.11	5.475	4.7425	4.03	0.8025	1.205	1.21
Otothyris travassosi		7.835	2.535	5.52	3.895	1.235	3.405	1.085	3.115	3.555	3.39	3.09	0.99	0.89	0.95
Otothyrinae unidentified		9.66667	2.31	6.75	4.81333	1.40667	4.39	0.973333	3.69333	5.13333	4.05	3.77667	0.39	1.22	1.13667
Parotocinclus sp. 2		10.02	2.965	7.045	4.165	1.42	5.545	0.955	3.37	4.54	3.875	3.675	0.1	1.19	1.24
Parotocinclus britskii		7.12	1.785	5.02	2.875	1.23	3.865	0.69	2.345	2.88	2.2	2.46	0.1	0.88	0.92
Parotocinclus eppleyi		7.98	1.905	5.22	3	1.295	4.34	0.79	2.71	3.47	2.995	2.675	0.1	0.975	1
Parotocinclus aff. spilurus		8.63	2.325	5.79	3.63	1.295	4.34	0.635	2.87	3.575	3.755	3.38	0.57	0.925	0.89
Hisonotus sp. 1		9.59	2.45	6.3	4.22	1.47	4.66	0.91	3.46	3.75	3.45	3.2	0.52	1.03	1
Hisonotus sp. 2		9.59	2.45	6.3	4.22	1.47	4.66	0.91	3.46	3.75	3.45	3.2	0.52	1.03	1
Hisonotus acuen		8.96	2.315	4.96	3.78	1.145	4.805	0.725	3.18	3.545	3.625	2.91	0.585	1.08	0.965
Hisonotus chromodontus		9.625	3.1	7.125	4.05	1.2	5.425	1.05	3.475	5.175	4.225	3.65	0.325	1.175	1.275
Parotocinclus aripuanensis		6.47	1.525	4.53	2.72	1.06	3.415	0.605	2.145	2.865	2.315	2.505	0.255	0.755	0.8
Parotocinclus sp. 3		7.98	1.9	5.31	3.22	1.24	3.92	0.77	2.59	3.52	2.88	2.4	0.5	1.1	0.6
Schizolecis guntheri		11.45	4.5	8.025	4.875	1.6	5.95	1.45	4.4	5	4.725	4.725	0.7	1.35	1.475
Corumbataia tocantinensis		8.2	3.4	6.86667	3.6	1.3	4.26667	0.966667	3.43333	4.86667	3.63333	3.66667	0.1	1.1	1.23333
Corumbataia cuestae		9.9	3.975	8.1	4.225	1.525	5.325	1.2	4.1	5.575	5.35	4.9	0.225	1.45	1.65
Curculionichthys insperatus		9.55	2.6	6.075	4.125	1.525	4.775	0.825	3.175	4.6	4.475	3.85	0.3	0.8	0.925
Curculionichthys oliveirai		9.9	3.45	7.45	4.4	1.525	4.85	0.95	3.675	6.3	3.85	4.1	0.7	1.425	1.35
Curculionichthys piracanjuba		9.1	3.05	5.4	3.5	1.2	4.85	0.75	2.85	4.25	4.1	3.95	0.55	0.95	1.2
Curculionichthys sp. 1		9.29	2.68	6.1	4.035	1.215	5.115	0.785	3.04	4.265	4.225	3.94	0.675	1.12	1.185
Curculionichthys paresi		9	2.5	5.33333	3.8	1.2	4.66667	0.766667	3.16667	4.1	4.46667	3.56667	0.433333	0.733333	0.866667
Curculionichthys coxipone		8.7	2.95667	6.32333	3.75333	1.16667	4.48333	0.66	3.14333	4.31	4.85667	4.41667	0.536667	0.946667	1.05667
Pseudotocinclus tietensis		19.2	7.83333	13.8	8.5	2.06667	10.2	2	7.63333	9.8	8.2	8.03333	0.6	2.03333	2.33333
Pseudotocinclus juquiae		15.8	5.3	11.65	7.4	1.85	7.85	1.85	6.15	8.6	6.75	6.8	0.6	1.7	2.15
Pareiorhina rudolphi		14.2025	5.3575	11.8075	5.34	1.525	8.65	1.6325	4.7875	7.355	8.0075	9.445	0.715	3.235	3.015
Neoplecostomus selenae		21.4	10.2	20.6	8.55	2.3	14.2	2.1	7.65	12.1	11.55	13.05	0.15	4.15	4.3
Neoplecostomus botucatu		26.2	11.05	23.325	9	2.625	17.25	2.775	8.4	15.95	15.025	15.975	0.525	3.55	4.325
Neoplecostomus yapo		19.7667	8.53333	17	7.5	2.06667	12.0333	1.86667	6.36667	10.4	11.1667	11.8	0.266667	2.63333	2.66667
Neoplecostomus paranensis		25.9	9.76667	22.7667	9.63333	4.83333	16.6333	2.5	8.9	13.6333	12.9333	14.8333	0.233333	4.5	4.56667
Neoplecostomus langeanii		24.45	11.825	20.075	8.075	2.4	15.05	2.225	7.5	11.925	10.825	12.65	0.55	3.725	3.875
Neoplecostomus bandeirante		29.6	12.375	24.4	9.675	2.55	19.9	3.1	9.125	14.1	14.75	17.325	0.4	5.4	5.55
Neoplecostomus corumba		18.9333	7.73333	15.5	6.03333	1.93333	12.5	1.9	5.83333	9.7	10.1667	11.6667	0.833333	3.3	3.56667
Neoplecostomus microps		24.225	10.15	20.175	13.9	2.35	15.4	2.475	7.525	12.875	12.3	14.275	1.4	3.75	4.2
Neoplecostomus franciscoensis		33.1	12.7	30.6	10.3	2.3	22.5	3.2	10.8	19.9	19.2	22.5	1.2	6.5	6.8
Neoplecostomus espiritosantensis		34.6	14.1	27.9	11.2	2.8	23.2	3.5	10.5	17.3	17.9	20.8	0.1	6.1	6.6
Pareiorhina hyptiorhachis		9.55	4.075	10.2	3.725	1.325	5.725	1.425	3.725	5.55	4.15	5.925	0.1	1.875	2.025
Pareiorhina carrancas		12.225	4.35	11.2	4.825	1.375	6.975	1.525	4.15	6.3	5.975	7.125	0.175	2.1	2.175
Isbrueckerichthys epakmos		21.05	8.2	18.6	7.65	2.25	13.45	2.15	7.1	12.85	13.05	14.55	0.7	4.85	4.4
Isbrueckerichthys cf. calvus		20.2	7.7	18.225	7.15	2.3	12.975	2.125	6.975	11.2	12.3	12.625	1.225	4	4.5
Isbrueckerichthys alipionis		24.625	10.875	22.975	8.35	2.675	15.875	2.675	7.275	15.35	14.3	17.275	1.075	6.35	6.075
Isbrueckerichthys duseni		23.25	7.65	21.2	8.2	2.2	15.65	2.6	7.9	12.4	11.3	14.3	0.1	5.4	5.05
Neoplecostomus ribeirensis		22.6	9.85	18.975	9.85	1.85	14.025	2.425	7.375	12.975	12.775	13.75	0.2	2.925	3.425
Kronichthys subteres		21.96	11.3267	15.85	10.3067	3.23333	12.4867	3.18333	8.67667	11.6867	9.22667	9.42667	0.4	2.50333	2.53
Kronichthys lacerta		20.0667	10.4667	14.5667	8.43333	3	10.6667	3.33333	8.43333	9.66667	8.2	8.4	0.3	2.16667	2.46667
Kronichthys heylandi		21.4	9.9	16.3667	7.96667	2.8	12.8333	3	8.23333	9.76667	9.46667	9.93333	0.566667	2.9	3.2
Kronichthys sp. 1		24.2	11.2	19.4667	8.83333	3.06667	14.9667	3.2	9.03333	12.2	10.8333	11.8333	0.533333	4.1	4.1
Pareiorhaphis splendens		26.55	9.35	23.9	8.8	3.1	17.05	3.35	8.5	14.55	15.05	19.35	0.85	6.2	6.45
Pareiorhaphis cameroni		38.6	13.4	34	12.2	3.8	25.9	4.6	12.4	21.9	20.2	24.8	2.3	8.8	8.9
Pareiorhaphis steindachneri		22.9	7.4	21.25	8.3	2.8	14.4	2.75	7.75	10.85	12.15	14.75	0.5	4.55	4.85
Pareiorhaphis azygolechis		27.85	10.9	27.35	10.1	3.6	17	2.8	9.35	14.9	13.8	17.95	1.1	6.1	6.1
Pareiorhaphis vestigipinnis		25.1	10.4	22.1	9.25	2.75	15.7	2.35	8.15	13.15	13.05	15.75	0.65	4.25	5.45
Pareiorhaphis hystrix		32.9	13.21	30.3733	11.1867	3.75	20.48	4.05	10.9433	18.0533	16.25	18.5667	1.30667	6.48667	6.92
Pareiorhaphis parmula		17.45	8.055	17.085	7.64	2.915	11.1	1.895	6.14	8.97	10.055	10.62	0.1	4.015	4.055
Pareiorhaphis eurycephalus		26.25	9.2	23.4	8.45	3.95	16.3	2.95	8.6	15.15	12.9	17	0.95	5.9	6.45
Hypoptopoma inexspectatum		29.3	11.7333	21.0667	16.4667	4.9	17	5.36667	18.7	15.1333	8.76667	8.83333	1.1	3.2	3.76667
Hypoptopoma gulare		23.05	9.675	15.6	12.2	3.825	12.725	3.975	13.075	11.7	7.25	6.775	1.05	2.375	2.725
Hypoptopoma sp. 1		19.7	7.1	14.2	10.9667	3.46667	11.1	3.76667	12.4667	9.96667	6.16667	6.03333	1.5	2.26667	2.36667
Acestridium discus		17.3	8.93667	4.00667	4.71333	1.41667	11.6967	1.46	3.14667	2.84	5.06667	2.73333	0.553333	1.08333	1.23
Acestridium sp. 1		19.74	10.56	4.57	5.345	1.61	13.47	1.44	3.47	3.32	5.37	2.96	0.295	1.225	1.265
Oxyropsis sp. 1		12.49	5.08	6.3	5.5	1.99	6.44	2.2	4.76	4.02	3.79	3.28	0.48	1.2	1.14
Oxyropsis acutirostra		9.25333	2.78333	4.43667	4.12333	1.67333	4.39333	1.37667	3.27	2.85667	2.92	2.43667	0.443333	0.85	0.846667
Lampiella gibbosa		11.6033	4.15667	9.4	4.71	1.57333	6.19667	1.32	4.10667	6.55	5.63	5.95	0.883333	1.92	1.97
Otocinclus flexilis		11.6967	4.14	8.13	6.50333	2.25	4.73667	2.13667	5.53667	7.08333	3.57333	3.76667	0.96	1.15333	1.16
Otocinclus arnoldi		11.1267	3.50667	6.68333	5.97333	2.04667	4.52333	1.95667	4.85	5.89333	3.11333	3.13	0.53	0.983333	1.03
Otocinclus hoppei		9.00333	2.57	5.31	4.32333	1.84333	4.21333	1.81	4.04667	4.34	2.99	2.77333	0.23	0.826667	0.93
Otocinclus vittatus		10.6167	3.07333	6.23333	5.6	2.09333	4.5	1.51333	4.82	5.55667	3.45667	3.24	0.43	0.926667	1.08667
Otocinclus cocama		13.48	4.23	8.76	7.09	2.96	6.4	2.34	6.95	7.55	3.65	3.97	0.75	1.37	1.64
Otocinclus mariae		9.19667	2.58333	5.45	4.25	1.91667	4.35	1.36	3.91333	4.30667	3.31667	2.61333	0.533333	0.79	0.883333
